# Supplementary material for: Selecting Optimal Random Forest Predictive Models: A Case Study on Predicting the Spatial Distribution of Seabed Hardness
Source: PLoS One. 2016 Feb 18;11(2):e0149089. doi: 10.1371/journal.pone.0149089 (PMC4758710; doi:10.1371/journal.pone.0149089)
Supplement: S2 File — (CSV) [file pone.0149089.s003.csv]

easting	northing	prock	bathy	bathy.moran	planar.curv	profile.curv	relief	slope	surface	tpi	bs13	bs21	bs25	bs27	bs32	bs35	homogeneity	variance	bs.moran	hard90	hard70	bs10	bs11	bs12	bs14	bs15	bs16	bs17	bs18	bs19	bs20	bs22	bs23	bs24	bs26	bs28	bs29	bs30	bs31	bs33	bs34	bs36
591820.96	8712943.03	1	22.16	29.7	-0.1	-0.07	1.76	1.12	100.04	-0.29	-10.39	-10.49	-10.33	-9.94	-9.86	-9.94	0.82	0.19	86.32	hard-soft	hard.soft	-7.7	-8.84	-10	-10.65	-11.17	-11.18	-10.98	-11.04	-10.74	-10.46	-10.67	-10.77	-10.57	-10.12	-9.91	-10.05	-10.13	-10.02	-9.89	-9.9	-10.1
590124.85	8718235.17	0.016	32.51	14	-0.55	-0.01	0.76	0.44	100.01	-0.03	-13.82	-14.2	-15.54	-16.14	-17.57	-17.66	0.9	0.07	11.26	soft-hard	soft.hard	-13.82	-13.81	-13.78	-13.67	-13.33	-13.27	-13.51	-13.58	-13.62	-13.88	-14.54	-14.81	-15.16	-15.86	-16.48	-16.97	-17.3	-17.44	-17.61	-17.54	-18.13
590273.17	8718250.22	0.076	35.07	10.93	0.22	-0.03	2.77	2.26	100.08	-0.16	-13.56	-13.87	-15.28	-16.03	-17.03	-17.44	0.76	0.33	14.18	soft-hard	soft.hard	-13.71	-13.59	-13.59	-13.28	-12.9	-12.85	-13.15	-13.38	-13.41	-13.56	-14.26	-14.62	-14.95	-15.65	-16.29	-16.61	-16.95	-17.02	-17.1	-17.17	-17.97
591277.35	8720481.14	0	50.14	0.57	-1.85	-0.13	11.57	4.67	100.53	-0.52	-18.82	-19.33	-20.05	-20.61	-21.8	-22.34	0.66	0.61	2.09	soft	soft	-17.86	-18.38	-18.69	-18.77	-18.71	-18.68	-18.74	-18.93	-18.97	-19.04	-19.57	-19.73	-19.9	-20.3	-20.82	-21.15	-21.59	-21.79	-21.89	-22.09	-22.67
591207.59	8720490.19	0	49.58	0.59	0.07	-0.24	8.28	6.84	101.05	-1.65	-18.59	-19.23	-19.81	-20.24	-21.45	-21.95	0.79	0.37	1.23	soft	soft	-17.53	-18.17	-18.38	-18.67	-18.68	-18.67	-18.64	-18.81	-18.93	-19.01	-19.41	-19.59	-19.74	-19.97	-20.5	-20.83	-21.21	-21.41	-21.52	-21.68	-22.25
592638.81	8724369.77	0	85.61	26.11	-0.31	-0.02	3.09	2.09	100.07	-0.08	-17.1	-19.17	-19.85	-20.34	-20.7	-21.54	0.8	0.2	2.9	soft	soft	-16.02	-16.66	-17.03	-17.4	-18.05	-18.35	-18.41	-18.63	-18.57	-18.64	-19.64	-19.83	-19.83	-20.06	-20.41	-20.45	-20.65	-20.7	-20.93	-21.25	-21.74
576756.24	8842747.73	0	79.93	2.37	10	0.04	2.61	0.21	100.08	-0.52	-20.63	-21.35	-22.77	-23.6	-24.9	-25.47	0.71	0.65	8.17	soft	soft	-20.36	-20.68	-20.65	-20.56	-20.38	-20.34	-20.41	-20.55	-20.68	-20.92	-21.74	-22.07	-22.46	-23.13	-24.01	-24.39	-24.67	-24.81	-25.01	-25.19	-25.96
578148.97	8853213.85	0	88.89	0.01	-0.31	0	0.94	0.74	100.01	0.01	-25.52	-27.44	-29.16	-29.89	-31.36	-32.27	0.72	0.36	4.8	soft	soft	-24.02	-24.72	-25.26	-25.63	-25.64	-25.71	-26.03	-26.44	-26.73	-27.05	-27.89	-28.39	-28.85	-29.5	-30.24	-30.66	-31.08	-31.31	-31.51	-31.86	-32.74
574368.37	8860232.5	0	101.37	5.98	-0.46	-0.01	0.42	0.23	100	0.13	-27.83	-29.32	-31.02	-31.63	-33.38	-33.5	0.7	0.58	11.23	soft	soft	-26.62	-27.16	-27.52	-27.86	-27.88	-28.13	-28.41	-28.69	-28.84	-28.98	-29.65	-30.05	-30.63	-31.31	-32.07	-32.61	-33.07	-33.31	-33.46	-33.5	-33.73
570562.7	8852872.89	0	94.2	1.22	-0.05	0	2.28	2.08	100.07	0.02	-25.52	-27.49	-29.48	-30.39	-31.62	-32.04	0.7	0.37	4.96	soft	soft	-24.04	-24.52	-25.13	-25.61	-25.52	-25.72	-26.04	-26.31	-26.65	-27.04	-27.92	-28.38	-28.93	-29.98	-30.67	-30.95	-31.23	-31.49	-31.76	-31.92	-32.42
566312.04	8850678.65	0	91.89	0.45	0.68	0	0.53	0.38	100	-0.01	-23.67	-24.94	-26.63	-27.28	-28.74	-29.37	0.78	0.26	0.01	soft	soft	-23.21	-23.32	-23.49	-23.72	-23.64	-23.64	-23.89	-24.2	-24.35	-24.56	-25.28	-25.62	-26.14	-26.99	-27.61	-28.1	-28.47	-28.6	-28.89	-29.06	-29.89
572086.31	8846943.03	0	104.95	9.95	1.65	-0.02	2.14	1.4	100.04	-0.24	-26.28	-27.71	-29.07	-29.66	-31.19	-31.72	0.63	0.88	5.71	hard-soft	hard.soft	-25.15	-25.56	-25.97	-26.24	-26.19	-26.37	-26.67	-26.98	-27.22	-27.44	-28.06	-28.49	-28.89	-29.3	-29.91	-30.25	-30.75	-31.03	-31.29	-31.41	-32.16
560562.18	8845251.23	0	95.17	1.65	1.92	0.02	1.06	0.44	100.01	0.07	-26.96	-29.04	-29.92	-30.45	-32.21	-32.57	0.51	1.34	8.98	soft	soft	-26.08	-26.37	-26.63	-27.09	-27.11	-27.33	-27.67	-28.07	-28.47	-28.76	-29.23	-29.42	-29.72	-30.09	-30.91	-31.45	-31.86	-32.05	-32.28	-32.39	-32.68
560987.21	8853562.15	0	106.2	11.55	2.57	-0.02	1.48	0.31	100.03	-0.32	-30.83	-33.64	-34.96	-35.75	-37.24	-37.77	0.54	0.8	42.15	soft	soft	-29.79	-30.03	-30.42	-30.87	-30.87	-31.18	-31.66	-32.24	-32.73	-33.18	-33.94	-34.14	-34.51	-35.34	-36.22	-36.91	-37.39	-37.32	-37.36	-37.6	-37.69
561370.83	8860683.36	0	90.38	0.15	-0.23	-0.01	0.5	0.29	100	-0.02	-25.18	-26.01	-27.54	-28.24	-29.18	-29.76	0.9	0.09	0.46	soft	soft	-24.8	-24.81	-24.98	-25.1	-24.95	-24.98	-25.12	-25.26	-25.32	-25.55	-26.38	-26.74	-27.19	-27.88	-28.53	-28.82	-29.09	-29.17	-29.36	-29.56	-30.11
567450.82	8860483.11	0	89.37	0.04	0.1	-0.02	0.64	0.51	100.01	-0.07	-23.71	-24.7	-26.53	-27.26	-28.3	-28.7	0.9	0.05	0	soft	soft	-23.41	-23.48	-23.57	-23.7	-23.65	-23.73	-23.86	-24.04	-24.1	-24.26	-25.15	-25.63	-26.13	-26.91	-27.55	-27.92	-28.26	-28.34	-28.32	-28.46	-29.16
578021.1	8852823.81	0	89.34	0.04	-0.22	-0.01	0.89	0.64	100.01	-0.06	-24.53	-26.89	-28.33	-29.03	-30.54	-31.34	0.46	0.76	2.9	soft	soft	-23.26	-23.73	-24.2	-24.52	-24.54	-24.82	-25.18	-25.6	-25.95	-26.34	-27.34	-27.72	-28.1	-28.6	-29.49	-30.01	-30.4	-30.51	-30.69	-31.04	-31.66
574203.95	8855505.83	0	86.89	0.07	-0.76	0	0.48	0.35	100	0	-22.26	-23.46	-25.34	-25.96	-27.35	-27.78	0.78	0.35	0.83	soft	soft	-21.41	-21.73	-22.04	-22.28	-22.25	-22.34	-22.42	-22.59	-22.77	-22.97	-23.97	-24.38	-24.89	-25.64	-26.29	-26.66	-27.06	-27.28	-27.42	-27.54	-28.22
600113.66	8768484.28	0.998	33.68	257.87	-0.2	0.01	4.8	3.25	100.17	0.13	-14.64	-15.1	-16.24	-16.88	-18.29	-18.86	0.73	1.92	150.25	soft	soft	-15.08	-14.86	-14.74	-14.32	-13.99	-14.05	-14.27	-14.43	-14.54	-14.76	-15.34	-15.6	-16.01	-16.49	-17.21	-17.65	-18.05	-18.22	-18.4	-18.63	-19.17
586003.65	8783493.14	0.327	52.2	90.38	-0.53	-0.23	5.71	3.67	100.36	-0.47	-18.3	-18.53	-19.8	-20.37	-21.49	-21.94	0.73	0.91	27.12	hard-soft	hard.soft	-18.19	-18.22	-18.31	-17.95	-17.73	-17.78	-17.8	-17.9	-18.04	-18.2	-18.7	-18.97	-19.41	-20.14	-20.61	-21	-21.39	-21.54	-21.46	-21.63	-22.3
589062.16	8779663.27	0	75.08	2.75	-1.57	0.01	6.63	5.31	100.57	0.63	-21.71	-21.7	-23.07	-23.59	-24.88	-25.41	0.74	0.3	0.6	soft	soft	-21.82	-21.75	-21.69	-21.49	-21.13	-21	-21.12	-21.27	-21.32	-21.41	-21.99	-22.22	-22.66	-23.34	-23.94	-24.37	-24.72	-24.86	-24.96	-25.15	-25.77
585070.27	8779150.86	0	106.3	86.73	-1.42	0.02	2.2	1.65	100.05	0.18	-24.1	-25.4	-26.73	-27.25	-28.72	-29.38	0.54	1.42	27.98	soft	soft	-23.42	-23.69	-23.9	-24.02	-23.96	-24.09	-24.31	-24.55	-24.73	-25.01	-25.71	-25.98	-26.37	-27.02	-27.52	-27.97	-28.43	-28.63	-28.88	-29.07	-29.81
590584.1	8766026.43	0.021	69.42	12.52	0.8	0.01	1.34	1	100.02	-0.08	-20.93	-21.92	-23.46	-24.44	-25.14	-25.91	0.91	0.15	-0.06	soft	soft	-20.25	-20.5	-20.73	-20.88	-20.88	-20.97	-20.96	-21.11	-21.33	-21.48	-22.44	-22.69	-23.03	-24.02	-24.66	-25.03	-25.32	-25.22	-25.39	-25.66	-26.32
594802.28	8773097.25	0.114	80.81	0.2	1.26	0	0.45	0.24	100	-0.1	-20.31	-21.32	-23.25	-24.02	-25.12	-25.31	0.71	0.66	0.13	soft	soft	-19.64	-19.93	-20.14	-20.36	-20.31	-20.4	-20.58	-20.68	-20.67	-20.83	-21.87	-22.32	-22.82	-23.67	-24.22	-24.52	-24.85	-25.04	-25.09	-25.1	-25.82
597720.43	8774839.17	0.343	72.73	5.79	0.09	-0.01	0.85	0.56	100.01	0.08	-18.2	-18.93	-20.11	-20.73	-21.87	-22.5	0.75	0.32	28	soft	soft	-17.96	-18.02	-18.09	-18.06	-17.9	-17.88	-18.02	-18.26	-18.31	-18.4	-19.27	-19.34	-19.7	-20.42	-21.02	-21.52	-21.93	-21.94	-22	-22.26	-22.86
590231.05	8765902.46	0.997	42.45	167.43	0.29	-0.07	2.97	2.26	100.1	-0.25	-16.88	-16.93	-18.49	-19.32	-20.39	-20.87	0.89	0.13	76.61	hard-soft	hard.soft	-16.81	-16.73	-16.74	-16.7	-16.45	-16.43	-16.52	-16.64	-16.55	-16.55	-17.29	-17.65	-18.1	-18.93	-19.55	-19.85	-20.14	-20.27	-20.56	-20.67	-21.33
588180.49	8705500.08	0	53.73	0.04	0.4	0.02	1.56	1.3	100.03	-0.08	-18.79	-19.18	-20.74	-21.38	-22.28	-23.12	0.88	0.15	5.42	soft	soft	-18.44	-18.49	-18.62	-18.56	-18.19	-18.15	-18.31	-18.41	-18.52	-18.75	-19.64	-20.02	-20.42	-21.03	-21.65	-21.95	-22.23	-22.33	-22.36	-22.65	-23.72
590102.98	8708848.62	0.026	45.52	2.25	1.26	0	1.69	0.36	100.09	-0.87	-17.14	-18.03	-20.23	-20.95	-22.29	-22.61	0.48	1.82	0.79	soft	soft	-16.34	-16.69	-16.98	-17	-16.83	-16.99	-17.22	-17.38	-17.43	-17.57	-18.59	-19.09	-19.67	-20.67	-21.19	-21.63	-22.06	-22.26	-22.28	-22.32	-23.2
589393.47	8713392.49	0.319	33.62	12.4	-0.95	-0.04	4.13	2.61	100.14	-0.45	-13	-13.64	-15.27	-15.86	-17.17	-17.16	0.72	0.42	14.52	soft-hard	soft.hard	-12.87	-12.98	-13.03	-12.67	-12.55	-12.82	-12.97	-13.01	-13.09	-13.28	-13.99	-14.35	-14.88	-15.53	-16.19	-16.51	-16.83	-17.05	-17.12	-17	-17.72
589852.33	8723925.62	0	54.73	0	0.21	-0.07	2.91	1.35	100.06	-0.05	-17.43	-17.86	-19.45	-20.05	-20.88	-21.45	0.72	0.58	0.79	soft-hard	soft.hard	-16.55	-16.94	-17.29	-17.26	-17.01	-16.99	-17.12	-17.14	-17.09	-17.33	-18.31	-18.63	-19.03	-19.78	-20.34	-20.57	-20.82	-20.92	-20.96	-21.12	-22
590653.04	8711691.32	1	22.53	29.56	0.08	0.12	3.57	2.43	100.16	0.44	-11.26	-11.31	-11.09	-10.73	-10.26	-10.56	0.67	2.09	67.73	soft-hard	soft	-8.38	-9.88	-10.97	-11.43	-11.79	-11.8	-11.64	-11.58	-11.36	-11.27	-11.38	-11.4	-11.27	-10.92	-10.53	-10.51	-10.67	-10.58	-10.13	-10.3	-10.7
590836.17	8715033.82	1	25.52	24.06	-1.37	0.01	0.89	0.44	100	-0.02	-11.74	-11.73	-11.5	-11.5	-11.25	-11.58	0.89	0.08	62.24	hard	hard	-10.04	-11.02	-11.57	-11.97	-12.33	-12.23	-11.98	-11.99	-11.73	-11.52	-11.9	-11.93	-11.73	-11.53	-11.26	-11.25	-11.44	-11.43	-11.14	-11.29	-11.66
592653.98	8724337.66	0	85.05	25.07	-0.71	-0.04	2.16	1.06	100.04	0.01	-18.43	-20.36	-21.06	-21.37	-21.68	-22.36	0.8	0.18	5.73	soft	soft	-17.35	-17.87	-18.22	-18.87	-19.42	-19.58	-19.65	-19.88	-19.8	-19.87	-20.74	-20.94	-21.01	-21.21	-21.37	-21.43	-21.66	-21.74	-21.88	-22.14	-22.54
592925.47	8721757.97	0.001	202.75	608.55	1.97	0.03	5.55	1.89	100.24	-0.5	-39.45	-39.53	-41.39	-40.26	-40.07	-32.84	0.22	14.3	569.7	soft	soft	-37.08	-37.31	-38.48	-38.94	-38.29	-38.1	-39.52	-40.88	-40.19	-39.5	-40.15	-41.5	-41.79	-40.84	-40.42	-41.03	-40.03	-42.14	-36.53	-34.47	-27.98
592623.63	8724400.78	0	86.66	27.66	1.06	0.03	2.96	2.27	100.1	0.23	-17.38	-19.73	-20.59	-21.04	-21.5	-22.19	0.82	0.22	4.72	soft	soft	-16.07	-16.78	-17.23	-17.73	-18.38	-18.7	-18.92	-19.26	-19.21	-19.28	-20.15	-20.41	-20.51	-20.81	-21.08	-21.15	-21.4	-21.51	-21.66	-21.92	-22.38
591799.76	8705083.64	0	69.97	6.22	-0.45	0.01	0.9	0.65	100.01	0.08	-18.64	-21.53	-23.07	-23.15	-23.85	-24.36	0.89	0.09	23.92	soft	soft	-16.53	-17.26	-18.08	-19.26	-20.1	-20.53	-20.64	-21.04	-21.35	-21.4	-22.02	-22.58	-22.92	-23.06	-23.13	-23.18	-23.47	-23.72	-23.98	-24.25	-24.31
592610.64	8724431.79	0	87.16	28.72	-0.05	0.05	2.62	1.74	100.05	0.09	-17.52	-20.05	-20.96	-21.36	-21.74	-22.26	0.78	0.29	5.95	soft	soft	-16.34	-17.05	-17.43	-17.98	-18.79	-19.04	-19.05	-19.39	-19.47	-19.62	-20.45	-20.8	-20.94	-21.16	-21.42	-21.54	-21.77	-21.86	-21.77	-21.99	-22.47
593143.03	8721581.48	0	199.8	581.29	-1.15	0.06	7	3.31	100.37	0.31	-26.84	-32.81	-25.14	-28.38	-11.42	-33.56	0.18	46.63	65.69	soft	soft	-24.77	-27.95	-28.89	-28.63	-29.45	-30	-32.44	-30.41	-30.12	-32.69	-32.12	-30.96	-27.56	-24.73	-30.01	-13	-7.91	-9.99	-31.67	-31.16	-33.98
591045.46	8715022.15	1	25.12	24.71	-2.02	0.01	0.67	0.3	100	-0.04	-11.42	-11.24	-11.69	-11.9	-10.86	-11.19	0.83	0.16	58.58	hard	hard	-10.08	-11.14	-11.54	-11.55	-11.97	-11.84	-11.62	-11.71	-11.45	-11.14	-11.58	-11.84	-11.79	-11.88	-11.49	-11.28	-11.35	-11.18	-10.73	-10.95	-11.17
606120.73	8641405	0.407	48.25	18.08	1.33	0.01	0.36	0.18	100	-0.01	-17.78	-18.45	-19.96	-20.69	-21.42	-21.67	0.83	0.16	2.05	soft	soft	-17.02	-17.46	-17.69	-17.63	-17.55	-17.67	-17.83	-17.98	-18.02	-18.14	-18.74	-19.18	-19.67	-20.31	-21.08	-21.45	-21.62	-21.49	-21.46	-21.5	-22.17
603542.69	8641269.35	0.001	55.51	208.15	-1.65	0.01	1.05	0.71	100.01	0.24	-21.15	-23.08	-25.04	-25.76	-26.68	-27.14	0.74	0.82	172.99	soft	soft	-19.37	-20.19	-20.87	-21.22	-21.34	-21.67	-21.97	-22.15	-22.28	-22.52	-23.6	-23.98	-24.54	-25.42	-26.03	-26.3	-26.5	-26.63	-26.7	-26.78	-27.76
603782.11	8637331.29	0.002	51.24	71.71	0.76	0.01	0.54	0.34	100	0.04	-19.52	-20.82	-22.56	-23.22	-24.26	-24.31	0.75	0.21	57.65	soft	soft	-18.47	-19.1	-19.3	-19.38	-19.26	-19.54	-20.03	-20.31	-20.39	-20.48	-21.33	-21.76	-22.18	-22.89	-23.46	-23.75	-24.07	-24.19	-24.31	-24.25	-24.82
603706.79	8636638.12	0.01	49.48	35.97	-1.53	0.01	0.78	0.4	100	0.02	-18.41	-19.37	-20.94	-21.72	-22.43	-22.63	0.86	0.1	2.01	soft	soft	-17.56	-17.91	-18.28	-18.32	-18.19	-18.28	-18.51	-18.67	-18.74	-18.92	-19.79	-20.18	-20.63	-21.33	-21.94	-22.1	-22.28	-22.45	-22.33	-22.37	-23.13
603656.41	8634091.27	0.006	48.16	17.01	0	-0.02	0.5	0.21	100	-0.02	-18.11	-18.78	-20.54	-21.24	-21.99	-22.24	0.83	0.15	0.91	soft	soft	-17.43	-17.51	-17.94	-18.11	-17.93	-17.98	-18.28	-18.46	-18.32	-18.4	-19.11	-19.48	-20.09	-20.86	-21.51	-21.7	-21.96	-22.06	-21.87	-21.93	-22.69
606428.01	8630249.07	0.01	46.43	2.66	1.21	0.01	0.51	0.32	100	0.04	-19.29	-19.61	-21.03	-21.66	-22.29	-22.48	0.76	0.22	2.51	soft	soft	-18.55	-19.03	-19.38	-18.88	-18.63	-18.61	-18.65	-18.77	-18.91	-19.19	-20	-20.34	-20.69	-21.41	-21.84	-22.21	-22.44	-22.34	-22.28	-22.25	-23.02
605482.41	8628517.25	0.553	45.65	0.32	0.6	-0.01	0.36	0.2	100	-0.04	-17.26	-17.41	-18.78	-19.53	-20.19	-20.44	0.86	0.1	29.13	soft	soft	-16.93	-17.15	-17.25	-17.05	-16.8	-16.76	-16.84	-16.9	-16.95	-17.18	-17.66	-18	-18.44	-19.12	-19.68	-19.93	-20.23	-20.26	-20.08	-20.11	-20.98
609047.51	8641429.63	0.954	47.52	10.04	-0.08	0.01	0.43	0.13	100	0.06	-16.45	-16.97	-18.6	-19.31	-20.02	-20.26	0.88	0.09	28.26	soft	soft	-15.54	-15.94	-16.35	-16.37	-16.19	-16.21	-16.48	-16.63	-16.53	-16.6	-17.38	-17.79	-18.24	-18.92	-19.57	-19.73	-19.95	-20.09	-19.95	-20.04	-20.69
610553.19	8638959.86	0.134	44.89	0.25	0.89	-0.01	0.66	0.33	100	-0.08	-17.22	-18.85	-20.71	-21.4	-22.25	-22.33	0.73	0.57	0.73	soft	soft	-16.88	-17.06	-17.16	-17.15	-17.28	-17.54	-17.74	-17.99	-18.27	-18.51	-19.21	-19.61	-20.21	-21.07	-21.67	-21.94	-22.17	-22.24	-22.27	-22.23	-22.73
608329.89	8635910.17	0.007	46.56	3.3	-1.32	-0.02	1	0.73	100.01	0.04	-18.73	-20.05	-21.64	-22.39	-23.36	-23.56	0.73	0.29	14.93	soft	soft	-17.77	-18.32	-18.56	-18.76	-18.77	-18.9	-18.94	-19.08	-19.37	-19.66	-20.47	-20.8	-21.2	-22.06	-22.64	-23.04	-23.39	-23.47	-23.25	-23.3	-24.1
611224.05	8634647.3	0.057	42.6	14.53	-0.05	0	0.23	0.11	100	0.02	-16.87	-18.59	-20.47	-21.28	-22.09	-22.29	0.79	0.26	0.43	soft	soft	-16.02	-16.44	-16.71	-16.81	-16.7	-16.86	-17.15	-17.49	-17.82	-18.1	-19.07	-19.47	-20.02	-20.87	-21.58	-21.71	-21.82	-21.98	-22.09	-22.08	-22.81
605598.94	8634559.85	0.057	53.8	144.91	-5.8	0.05	1.4	0.2	100.02	0.18	-20.74	-21.68	-23.38	-23.93	-24.7	-24.84	0.49	3.37	39.16	soft	soft	-19.83	-20.28	-20.7	-20.65	-20.66	-20.72	-20.87	-21.06	-21.1	-21.23	-22.08	-22.37	-22.9	-23.67	-24.16	-24.29	-24.49	-24.69	-24.65	-24.61	-25.53
607383.76	8633520.35	0.009	46.28	2.14	4.24	-0.01	0.19	0.09	100	-0.04	-19.6	-20.14	-21.97	-22.75	-23.33	-23.45	0.77	0.25	16.69	soft	soft	-18.36	-18.58	-19.5	-19.36	-19.34	-19.53	-19.54	-19.61	-19.66	-19.73	-20.65	-21.18	-21.65	-22.41	-22.84	-23.02	-23.26	-23.35	-23.29	-23.3	-23.9
607677.81	8631007.59	0.382	45.95	0.86	-0.81	0	0.73	0.52	100.01	0.07	-17.02	-17.28	-18.6	-19.27	-20.15	-20.35	0.72	0.35	29.26	soft	soft	-16.39	-16.57	-17.03	-16.8	-16.68	-16.77	-16.85	-16.82	-16.79	-16.93	-17.67	-18	-18.34	-18.96	-19.5	-19.82	-20.13	-20.23	-20.06	-20.1	-20.77
610688.09	8630675.54	0.009	43.1	9.81	-1.05	0.02	0.56	0.26	100	0.07	-17.97	-19.33	-20.92	-21.68	-22.5	-22.75	0.85	0.23	2.62	soft	soft	-17.9	-17.99	-17.95	-17.91	-17.93	-18.2	-18.41	-18.51	-18.6	-18.83	-19.81	-20.11	-20.53	-21.25	-22.04	-22.3	-22.47	-22.53	-22.52	-22.56	-23.18
614004.01	8629281.31	0.001	40.78	40.95	-0.31	0	0.22	0.08	100	0	-18.39	-20.53	-21.66	-21.31	-20.81	-21.84	0.82	0.15	17.36	soft	soft	-17.57	-18.03	-18.44	-18.77	-19.69	-19.84	-20.16	-20.57	-20.36	-20.28	-20.9	-21.45	-21.73	-21.44	-20.97	-20.9	-20.91	-20.73	-21.14	-21.58	-22.06
611103.43	8634666.56	0.021	42.78	13.43	-0.79	0	0.44	0.37	100	0.16	-17.9	-19.62	-21.5	-22.31	-23.12	-23.33	0.91	0.08	8.05	soft	soft	-17.05	-17.47	-17.74	-17.85	-17.74	-17.89	-18.18	-18.52	-18.85	-19.13	-20.1	-20.5	-21.06	-21.9	-22.61	-22.74	-22.85	-23.01	-23.12	-23.11	-23.84
604613.97	8628559.11	0.06	47.55	10.82	-0.1	0	0.45	0.31	100	-0.05	-17.86	-18.39	-20.01	-20.66	-21.53	-21.71	0.73	0.46	3.31	soft	soft	-17.22	-17.62	-17.96	-17.7	-17.59	-17.54	-17.58	-17.71	-17.84	-18.01	-18.81	-19.23	-19.64	-20.41	-20.86	-21.28	-21.52	-21.54	-21.51	-21.56	-22.18
610336.42	8630827.29	0.013	43.75	5.04	-2.18	0.03	0.57	0.17	100	0.14	-18.11	-19.22	-21.08	-21.81	-22.47	-22.64	0.87	0.1	6.46	soft	soft	-17.92	-17.99	-18.07	-17.98	-17.99	-18.22	-18.38	-18.62	-18.8	-18.88	-19.69	-20.06	-20.55	-21.46	-22.01	-22.19	-22.46	-22.56	-22.39	-22.46	-23.1
589828.46	8708901.4	0.532	28.5	19.78	0.12	0.12	8.32	5.66	100.52	0.5	-9.57	-10.18	-12.06	-12.67	-13.76	-14.06	0.53	1.17	45.81	soft	soft	-9.46	-9.63	-9.64	-9.37	-9.18	-9.23	-9.3	-9.5	-9.69	-9.87	-10.51	-11.1	-11.7	-12.31	-12.97	-13.2	-13.53	-13.73	-13.81	-13.86	-14.59
604704.34	8638572.2	0.128	48.68	23.75	-1.92	0	0.41	0.1	100	-0.02	-17.64	-18.9	-20.48	-21.1	-21.95	-22.05	0.75	0.37	0.25	soft	soft	-16.67	-17.24	-17.45	-17.58	-17.47	-17.57	-17.82	-18.06	-18.29	-18.57	-19.25	-19.67	-20.08	-20.8	-21.43	-21.58	-21.76	-21.96	-21.8	-21.74	-22.68
591077.58	8712971.77	1	23.74	27.26	-2.65	0	0.39	0.2	100	0.21	-11.71	-11	-11.25	-11.23	-10.95	-10.91	0.89	0.08	73.25	hard	hard	-9.15	-10.44	-11.45	-11.78	-12.13	-12.07	-11.89	-11.85	-11.27	-10.88	-11.19	-11.37	-11.4	-11.12	-11.2	-11.11	-11.21	-11.18	-10.88	-10.85	-11.26
567344.6	8850830.36	0	104.65	9.51	-0.89	-0.01	1.08	0.78	100.01	-0.06	-23.63	-25.3	-26.9	-27.54	-29.11	-29.69	0.25	0	0.23	soft	soft	-22.83	-23.14	-23.32	-23.72	-23.74	-23.89	-24.13	-24.45	-24.65	-24.87	-25.73	-26.02	-26.42	-27.27	-27.87	-28.3	-28.74	-29.03	-29.23	-29.4	-30.23
603664.94	8628561.41	0.003	47.5	9.96	-1.85	0.02	0.65	0.2	100	0.06	-18.41	-18.95	-20.71	-21.33	-22.11	-22.37	0.85	0.15	1.75	soft	soft	-18.02	-18.32	-18.35	-18.38	-18.28	-18.36	-18.54	-18.7	-18.67	-18.69	-19.39	-19.82	-20.31	-20.99	-21.6	-21.86	-22.09	-22.11	-22.09	-22.09	-22.87
604761.95	8628597.28	0.07	46.96	5.99	3.83	-0.01	0.34	0.11	100	-0.07	-18.1	-18.66	-20.27	-20.82	-21.71	-21.83	0.85	0.11	-0.16	soft	soft	-17.18	-17.61	-18.03	-17.85	-17.64	-17.77	-17.92	-17.96	-18	-18.16	-19.14	-19.43	-19.81	-20.64	-20.97	-21.41	-21.76	-21.78	-21.69	-21.74	-22.34
607015.43	8628574.68	0.526	45.09	0.06	1.41	-0.01	0.24	0.12	100	-0.02	-17.71	-17.75	-19.09	-19.96	-20.69	-20.84	0.83	0.13	22.22	soft	soft	-17.26	-17.62	-17.85	-17.55	-17.36	-17.27	-17.24	-17.31	-17.47	-17.54	-18.14	-18.49	-18.79	-19.64	-19.96	-20.29	-20.72	-20.8	-20.64	-20.71	-21.19
605377.8	8633845.09	0.011	48.06	15.66	2.64	0	0.15	0.06	100	0.03	-15.56	-16.83	-18.39	-18.9	-19.82	-19.94	0.73	0.41	-12.89	soft	soft	-14.74	-14.94	-15.59	-15.54	-15.62	-15.81	-15.85	-15.96	-16.13	-16.33	-17.14	-17.42	-17.99	-18.66	-19.14	-19.53	-19.82	-19.85	-19.74	-19.76	-20.5
605142	8635691.8	0.005	49.53	38.45	4.08	-0.05	1.49	0.38	100.01	-0.23	-19.15	-20.38	-22.23	-22.83	-23.77	-24.04	0.72	0.42	30.56	soft	soft	-18.23	-18.74	-18.92	-19.28	-19.23	-19.26	-19.45	-19.66	-19.73	-19.95	-20.8	-21.34	-21.88	-22.48	-23.19	-23.51	-23.74	-23.73	-23.71	-23.7	-24.46
603685.98	8635985.68	0.003	49.21	31.39	-0.41	0.01	0.6	0.49	100	0.02	-18.74	-19.63	-21.08	-21.88	-22.52	-22.78	0.85	0.14	4.81	soft	soft	-18	-18.19	-18.69	-18.56	-18.33	-18.41	-18.71	-18.87	-18.98	-19.27	-19.99	-20.36	-20.76	-21.46	-22.06	-22.16	-22.34	-22.48	-22.37	-22.41	-23.34
606512.69	8639731.35	0.007	51.64	81.23	-1.84	0.01	0.64	0.38	100	0.1	-21.18	-22.45	-24.21	-24.8	-25.85	-25.89	0.63	0.75	127.88	soft	soft	-20.17	-20.77	-21.02	-21.13	-21.02	-21.14	-21.45	-21.68	-21.78	-21.97	-23.02	-23.53	-23.98	-24.45	-25.03	-25.22	-25.54	-25.82	-25.81	-25.76	-26.53
604842.49	8640400.97	0.088	52.12	91.92	0.51	0.01	0.5	0.23	100.01	0.24	-18.4	-19.65	-21.36	-22	-22.85	-22.99	0.81	0.19	9.79	soft	soft	-16.96	-17.58	-18.2	-18.46	-18.42	-18.48	-18.69	-18.98	-19.12	-19.27	-20.11	-20.6	-21.04	-21.65	-22.3	-22.52	-22.64	-22.75	-22.76	-22.73	-23.49
603750.64	8641332.76	0.03	53.24	131.12	0.49	-0.03	2.22	1.4	100.04	-0.17	-19.91	-21.33	-23.04	-23.7	-24.48	-24.66	0.76	0.36	51.8	soft	soft	-18.46	-19.02	-19.71	-19.89	-19.88	-20.19	-20.55	-20.65	-20.59	-20.78	-21.84	-22.16	-22.56	-23.47	-23.84	-24.13	-24.42	-24.51	-24.49	-24.49	-25.11
602131.62	8638323.62	0.004	52.98	120.75	0.59	-0.07	2.88	1.91	100.07	-0.08	-21.49	-23.09	-24.75	-25.31	-26.17	-26.58	0.68	0.72	145.45	soft	soft	-20.11	-20.85	-21.16	-21.47	-21.54	-21.86	-22.16	-22.29	-22.4	-22.66	-23.56	-23.91	-24.32	-25.07	-25.57	-25.91	-26.18	-26.24	-26.19	-26.28	-27.18
603602.75	8637657.08	0.001	51.13	69.82	-0.92	0	0.72	0.54	100	0.01	-19.57	-20.92	-22.58	-23.27	-24.14	-24.46	0.69	0.39	50.09	soft	soft	-17.98	-18.34	-19.43	-19.41	-19.3	-19.58	-19.89	-19.97	-20.1	-20.47	-21.33	-21.77	-22.23	-22.95	-23.53	-23.77	-24.01	-24.13	-24.19	-24.24	-25.03
612397.39	8637210.9	0.01	43.6	5.62	1.1	0	0.43	0.27	100	-0.03	-18.62	-20.63	-22.37	-22.83	-24.17	-24.37	0.82	0.16	28.63	soft	soft	-17.88	-18.28	-18.57	-18.63	-18.74	-19.02	-19.29	-19.54	-19.68	-19.99	-21.07	-21.33	-21.81	-22.71	-23.09	-23.58	-24.02	-24.25	-24.08	-24.13	-25.03
614123.09	8636912.22	0.001	42.33	16.22	1.21	-0.04	1.26	1.07	100.02	-0.28	-18.02	-20.31	-21.81	-21.36	-21.16	-22.08	0.72	0.65	26.13	soft	soft	-16.99	-17.28	-17.8	-18.62	-19.45	-19.6	-19.82	-20.28	-20.3	-20.29	-20.67	-21.5	-21.79	-21.62	-20.95	-20.81	-21.06	-21.23	-21.39	-21.8	-22.19
615544.01	8635447.81	0.001	43.19	8.63	1.41	0	0.37	0.23	100	-0.04	-18.62	-20.92	-22.18	-21.85	-21.71	-22.6	0.72	0.44	27.56	soft	soft	-17.73	-17.78	-18.05	-19.3	-19.89	-20.2	-20.43	-20.71	-20.86	-20.79	-21.33	-21.91	-22.31	-22.04	-21.56	-21.5	-21.65	-21.75	-21.94	-22.37	-22.75
615534.24	8638196.26	0.218	45.56	0.21	0.21	0	0.82	0.61	100.01	-0.05	-16.96	-18.35	-19.73	-19.27	-19.08	-20.07	0.82	0.15	6.21	soft	soft	-16.16	-16.37	-16.87	-17.34	-17.79	-18.04	-18.02	-18.09	-18.21	-18.34	-18.57	-19.14	-19.6	-19.66	-18.86	-18.73	-18.9	-18.99	-19.35	-19.71	-20.1
614007.71	8629393.01	0.001	40.79	40.98	-0.69	0	0.17	0.07	100	0.03	-17.48	-19.95	-21.04	-20.81	-20.32	-21.19	0.8	0.16	8.35	soft	soft	-16.95	-17.3	-17.65	-18.02	-19.1	-19.12	-19.42	-19.85	-19.74	-19.78	-20.22	-20.96	-21.19	-20.93	-20.38	-20.25	-20.26	-20.3	-20.59	-21.04	-21.26
605123.62	8640251.76	0.091	49.81	42.27	1.56	-0.02	1.16	0.81	100.01	-0.07	-18.8	-19.64	-21.45	-22.02	-22.83	-23.03	0.82	0.26	2.98	soft	soft	-17.88	-18.38	-18.67	-18.79	-18.65	-18.72	-18.89	-18.95	-19.07	-19.26	-20.14	-20.57	-21.03	-21.75	-22.3	-22.55	-22.78	-22.89	-22.75	-22.76	-23.57
565711.54	8850927.47	0	91.51	0.35	-1.01	0	0.4	0.28	100	0.05	-25.11	-26.5	-28.36	-28.94	-30.28	-30.86	0.59	0.57	2.78	soft	soft	-24.42	-24.63	-24.94	-25.15	-25.11	-25.14	-25.47	-25.85	-26.02	-26.16	-26.92	-27.43	-28.03	-28.64	-29.16	-29.48	-29.9	-30.19	-30.34	-30.49	-31.38
571558.73	8844822.21	0	96.25	2.27	1.36	0	0.72	0.55	100.01	-0.15	-24.54	-25.36	-27.37	-27.96	-29.65	-29.97	0.72	0.62	1.75	soft	soft	-23.44	-23.98	-24.37	-24.59	-24.41	-24.29	-24.42	-24.6	-24.67	-24.89	-25.76	-26.19	-26.89	-27.68	-28.19	-28.74	-29.29	-29.55	-29.61	-29.7	-30.46
573140.31	8844843.23	0	84.31	0.54	0.88	0.03	2.87	1.67	100.08	-0.23	-21.71	-22.58	-24.1	-24.97	-26.17	-26.96	0.74	0.46	4.03	soft	soft	-21.15	-21.49	-21.57	-21.54	-21.36	-21.46	-21.63	-21.92	-22.12	-22.21	-22.94	-23.33	-23.76	-24.55	-25.31	-25.65	-25.95	-26.12	-26.27	-26.57	-27.31
578534.91	8844765.05	0.118	72.93	8.45	0.31	0.01	0.97	0.65	100.01	0.03	-20.5	-21.36	-23.58	-24.24	-25.35	-25.72	0.68	0.4	4.66	soft	soft	-20.45	-20.47	-20.39	-20.64	-20.78	-20.91	-20.85	-21.02	-21.11	-21.02	-21.94	-22.39	-23.1	-23.9	-24.38	-24.72	-25.33	-25.49	-25.37	-25.48	-26.3
573205.22	8847072.26	0	75.82	5.51	-0.21	-0.03	1.29	1.2	100.02	-0.15	-20	-20.65	-22	-22.61	-24.15	-24.43	0.58	0.89	10.02	soft	soft	-19.23	-19.63	-19.95	-19.77	-19.54	-19.62	-19.85	-20.02	-20.1	-20.31	-20.93	-21.3	-21.75	-22.26	-22.97	-23.44	-23.92	-24.13	-24.2	-24.32	-24.68
568144.38	8847270.56	0	99.1	4.12	-2.85	0	0.99	0.65	100.01	0.05	-25.74	-27.03	-28.81	-29.55	-31.23	-31.62	0.6	0.69	2.84	soft	soft	-24.5	-24.88	-25.39	-25.75	-25.59	-25.73	-26.02	-26.17	-26.25	-26.5	-27.46	-27.87	-28.38	-29.19	-29.97	-30.52	-30.98	-31.2	-31.17	-31.3	-32.05
571414.42	8861450.52	0	94.6	1.38	-0.51	0.01	0.3	0.24	100	0.07	-25.23	-27.31	-29.39	-30.16	-31.4	-31.87	0.68	0.52	3.99	soft	soft	-23.66	-24.43	-24.97	-25.35	-25.43	-25.64	-25.97	-26.23	-26.5	-26.87	-27.82	-28.37	-29.01	-29.71	-30.5	-30.84	-31.2	-31.4	-31.47	-31.59	-32.47
571218.24	8861367.99	0	95.71	2.16	-0.34	-0.46	9.64	5.85	101.3	-1.12	-23.74	-25.43	-26.94	-27.53	-28.72	-29.41	0.71	0.58	0.08	soft-hard	soft.hard	-22.14	-22.71	-23.38	-23.73	-23.61	-23.78	-24.03	-24.42	-24.81	-25.02	-25.82	-26.16	-26.64	-27.19	-27.84	-28.11	-28.35	-28.52	-28.95	-29.17	-29.63
574745.31	8861386.08	0	103.22	7.92	-0.24	0.01	1.28	0.83	100.01	-0.03	-25.63	-27.98	-29.42	-30.27	-31.55	-31.78	0.52	1.23	10.21	soft	soft	-24.13	-24.91	-25.42	-25.68	-25.75	-26.07	-26.54	-26.99	-27.19	-27.47	-28.37	-28.69	-29.07	-29.79	-30.71	-31.23	-31.59	-31.64	-31.57	-31.71	-32.14
575700.01	8861315.48	0	105.07	9.96	-0.95	0	0.59	0.22	100	0.02	-30.35	-32.64	-34.21	-34.6	-36.25	-36.8	0.34	19.41	24.87	soft	soft	-29.03	-29.41	-29.84	-30.48	-30.47	-30.79	-31.26	-31.61	-31.85	-32.17	-33.13	-33.55	-34	-34.34	-34.81	-35.12	-35.59	-35.96	-36.56	-36.73	-36.94
573072.85	8856486.79	0	100.88	5.6	-0.43	0.01	1.02	0.68	100.01	0.04	-27.84	-29.41	-30.77	-31.39	-32.94	-33.57	0.53	1.33	14.09	soft	soft	-26.84	-27.33	-27.59	-27.85	-27.82	-28.11	-28.37	-28.57	-28.72	-28.97	-29.72	-29.99	-30.39	-31.05	-31.72	-32.11	-32.64	-32.92	-33.07	-33.39	-33.79
560700.82	8861378.91	0	124.96	47.7	0.09	0.03	2.55	1.9	100.07	0.05	-20.8	-23.05	-24.84	-26.01	-27.41	-28.64	0.38	5.21	-1.37	soft	soft	-19.92	-20.29	-20.51	-20.96	-21.07	-21.25	-21.39	-21.74	-22.3	-22.71	-23.46	-24.02	-24.52	-25.36	-26.68	-27.28	-27.75	-27.76	-27.68	-28.27	-29.16
576708.19	8858663.94	0	103.37	8.05	-0.39	0	0.77	0.65	100.01	0	-25.29	-26.97	-28.48	-29.24	-30.62	-31.15	0.75	0.37	2.2	soft	soft	-23.88	-24.45	-25.01	-25.38	-25.47	-25.7	-25.92	-26.09	-26.22	-26.47	-27.43	-27.75	-28.12	-28.86	-29.53	-29.89	-30.42	-30.63	-30.71	-30.87	-31.52
574077.47	8855238.51	0	87.11	0.05	0.97	0	0.27	0.13	100	-0.03	-23.52	-24.7	-26.36	-27.03	-28.37	-28.69	0.76	0.28	0.07	soft	soft	-22.61	-22.93	-23.24	-23.48	-23.36	-23.53	-23.81	-24.08	-24.19	-24.31	-25.09	-25.52	-26.01	-26.69	-27.28	-27.62	-28	-28.21	-28.45	-28.5	-29.08
558910.63	8843337.88	0.548	54.92	39.59	-0.39	0.03	0.54	0.19	100.01	-0.09	-18.45	-20.93	-21.97	-21.69	-21.17	-22.39	0.8	0.29	16.79	hard	hard	-18.42	-18.58	-18.66	-18.87	-19.56	-19.74	-20.13	-20.69	-20.75	-20.74	-21.19	-21.62	-21.78	-22.01	-21.29	-21.29	-21.4	-21.26	-21.54	-22.13	-22.47
564283.24	8848101.7	0	116.85	29.11	0.47	0	2.42	1.83	100.05	-0.17	-27.64	-29.89	-31.16	-31.77	-32.94	-33.73	0.59	1.15	17.04	soft	soft	-26.61	-26.81	-27.11	-27.88	-27.97	-28.26	-28.6	-28.89	-29.2	-29.53	-30.18	-30.39	-30.76	-31.48	-32.09	-32.37	-32.7	-32.92	-33.18	-33.55	-33.53
565882.71	8848831.8	0	92.2	0.53	1.5	0.01	0.54	0.32	100	0.02	-25.76	-27.17	-28.9	-29.63	-30.97	-31.55	0.61	0.69	4.47	soft	soft	-25.05	-25.24	-25.52	-25.8	-25.72	-25.76	-26.03	-26.28	-26.44	-26.74	-27.59	-28.05	-28.52	-29.25	-29.92	-30.32	-30.78	-30.95	-31.11	-31.3	-32.03
566784.31	8856060.4	0	106.42	11.5	-0.92	-0.01	0.57	0.42	100.01	0.22	-27.12	-29.57	-31.19	-32.06	-34.33	-35.5	0.46	1.84	24.75	soft	soft	-25.61	-25.99	-26.54	-27.22	-27.3	-27.69	-28.08	-28.44	-28.81	-29.19	-29.87	-30.14	-30.65	-31.55	-32.7	-33.18	-33.65	-34.05	-34.67	-35.23	-35.43
560517.88	8860065.65	0	116.18	27.61	4.73	0	1.05	0.55	100.01	-0.04	-23.58	-25.29	-26.64	-27.05	-28.2	-28.61	0.57	0.95	0.04	soft	soft	-23.12	-23.24	-23.43	-23.61	-23.79	-24.01	-24.08	-24.14	-24.35	-24.78	-25.55	-25.91	-26.4	-26.81	-27.34	-27.6	-27.73	-27.95	-28.33	-28.49	-28.6
569882.84	8861069.91	0	113.79	23	-0.42	0.02	0.6	0.4	100	0.09	-18.94	-21.32	-22.97	-23.83	-25.8	-26.35	0.18	0	-4.72	soft	soft	-17.02	-17.87	-18.64	-18.99	-19.06	-19.51	-19.8	-19.76	-19.84	-20.42	-21.93	-22.14	-22.48	-23.4	-24.21	-24.72	-25.56	-25.95	-25.69	-25.78	-26.71
556454.9	8858246.91	0	103.1	7.74	-0.28	0	0.93	0.35	100	0.04	-29.99	-33.18	-34.66	-34.65	-34.92	-36.01	0.77	0.23	47.35	soft	soft	-29.3	-29.55	-29.84	-30.66	-31.44	-31.72	-32	-32.59	-32.8	-32.86	-33.81	-34.52	-34.7	-34.72	-34.47	-34.45	-34.66	-34.79	-35.3	-35.69	-36.13
555164.56	8856494.22	0	99.31	4.28	-2.45	0	0.29	0.17	100	0.03	-31.9	-35.19	-36.69	-36.7	-36.81	-37.67	0.56	2.79	67.97	soft	soft	-30.72	-31.12	-31.66	-32.42	-33.2	-33.56	-33.95	-34.55	-34.83	-34.94	-35.76	-36.42	-36.66	-36.81	-36.47	-36.5	-36.63	-36.72	-37.18	-37.58	-37.74
557645.11	8848363.27	0	90.05	0.11	0.2	-0.02	0.98	0.63	100.01	-0.06	-27.15	-30.97	-32.22	-32.46	-32.92	-33.98	0.64	0.85	19.3	soft	soft	-26.12	-26.58	-26.95	-27.78	-28.81	-29.32	-29.66	-30.25	-30.54	-30.73	-31.36	-31.87	-32.12	-32.41	-32.32	-32.36	-32.59	-32.71	-33.37	-33.79	-34.02
557185.68	8844565.91	0.94	57.93	33.12	-2.17	0.04	1.79	1.05	100.03	0.26	-18.39	-20.64	-21.79	-21.39	-21	-22.21	0.76	0.46	17.16	soft-hard	soft	-18.25	-18.35	-18.53	-18.79	-19.43	-19.63	-20.07	-20.62	-20.66	-20.58	-20.95	-21.49	-21.71	-21.67	-20.97	-20.97	-21.02	-20.99	-21.4	-21.94	-22.32
557119.71	8837121.24	0.105	54.63	40.42	-0.5	0	1.76	0.93	100.05	0	-18.15	-21.08	-21.88	-21.73	-21.35	-22.61	0.7	0.68	15.3	soft	soft	-17.8	-18.37	-18.52	-18.85	-19.73	-19.95	-20.22	-20.85	-21.03	-20.91	-21.37	-21.73	-21.76	-21.93	-21.38	-21.4	-21.54	-21.42	-21.74	-22.3	-22.69
557486.07	8853461.95	0	102.91	7.69	-0.47	-0.09	1.87	1.49	100.06	-0.29	-18.83	-21.63	-22.8	-22.69	-22.67	-23.73	0.73	0.54	7.36	hard-soft	hard	-17.5	-18.01	-18.6	-19.2	-20.03	-20.45	-20.65	-21.14	-21.27	-21.36	-22.11	-22.7	-22.92	-22.81	-22.42	-22.46	-22.59	-22.61	-23.06	-23.48	-23.79
555010.92	8852794.79	0	85.47	0.29	2.91	-0.02	0.58	0.38	100	-0.06	-23.8	-26.56	-27.76	-27.63	-27.36	-28.42	0.81	0.21	1.2	soft	soft	-22.77	-23.39	-23.67	-24.21	-24.84	-25.23	-25.55	-26.04	-26.16	-26.18	-27.08	-27.58	-27.81	-27.69	-27.55	-27.51	-27.56	-27.41	-27.73	-28.22	-28.46
553760.31	8851085.11	0	92.56	0.62	-0.22	0.03	3.91	3.05	100.14	0.15	-23.06	-25.26	-26.52	-26.22	-26	-26.99	0.58	2.37	0	soft	soft	-22.48	-22.84	-23.1	-23.34	-24.03	-24.35	-24.51	-24.98	-25.04	-24.94	-25.78	-26.19	-26.45	-26.49	-25.88	-25.88	-26	-26	-26.34	-26.77	-27.03
552723.22	8845024.13	0	138.45	89.26	-0.89	0.01	3.57	2.32	100.09	0.11	-28.25	-31.75	-33.13	-33.37	-33.18	-33.35	0.58	1.79	27.93	soft	soft	-27.83	-27.97	-28.15	-28.72	-29.56	-30.28	-30.83	-31.27	-31.4	-31.51	-32.03	-32.4	-32.81	-33.3	-33.29	-33.23	-33.33	-33.3	-33.21	-33.31	-33.38
555829.02	8819392.04	1	34.03	104.93	0.98	0	0.51	0.29	100	-0.02	-11.03	-13.27	-13.85	-13.71	-12.92	-14.04	0.79	0.17	119.18	hard-soft	hard.soft	-11.2	-11.4	-11.47	-11.89	-12.98	-12.99	-13.15	-13.49	-13.29	-13.17	-13.49	-13.91	-13.87	-13.86	-13.42	-13.24	-13.17	-12.92	-13.37	-13.91	-14.06
557652.82	8823651.56	1	37.16	92.88	0.43	-0.01	0.74	0.46	100.01	-0.17	-12.64	-14.38	-15.38	-14.99	-14.55	-15.37	0.8	0.27	91.58	hard-soft	hard.soft	-12.67	-12.9	-12.94	-13.28	-14.2	-14.19	-14.32	-14.66	-14.32	-14.26	-14.55	-15.15	-15.24	-15.21	-14.34	-14.16	-14.24	-14.32	-14.93	-15.27	-15.4
551382.12	8825059.25	1	26.87	134.46	4.97	-0.02	0.68	0.08	100	-0.01	-10.6	-10.93	-11.69	-12.12	-13.33	-13.65	0.76	0.24	157.83	hard-soft	hard.soft	-11.48	-11.23	-11.26	-10.44	-10.31	-10.34	-10.93	-10.89	-10.9	-10.82	-10.71	-10.66	-11.5	-11.89	-12.35	-13	-13.47	-13.45	-13.27	-13.33	-14.27
552272.23	8833452.48	0	68.25	14.56	-3.65	0.05	0.96	0.22	100.02	0.35	-21.58	-23.55	-24.6	-24.36	-24.13	-25.32	0.71	0.3	4.03	soft	soft	-20.88	-21.16	-21.51	-21.82	-22.43	-22.62	-22.77	-23.29	-23.48	-23.43	-23.88	-24.24	-24.55	-24.56	-24.11	-24.13	-24.22	-24.16	-24.46	-24.96	-25.42
552671.81	8831479.27	0	98.85	3.69	-5.77	0.09	4.87	1.09	100.16	0.85	-29.23	-32.41	-33.45	-33.4	-33.64	-34.78	0.46	1.8	34.69	soft	soft	-28.64	-28.91	-29.16	-29.74	-30.49	-30.83	-31.14	-31.68	-31.99	-32.12	-32.96	-33.54	-33.61	-33.51	-33.13	-33.22	-33.47	-33.54	-34.03	-34.52	-34.79
552833.1	8827541.58	1	31.74	113.47	4.29	-0.01	0.59	0.29	100.01	-0.28	-11.71	-12.37	-13.26	-13.58	-14.54	-15.05	0.75	0.36	128.58	hard-soft	hard	-12.52	-12.46	-12.15	-11.52	-11.58	-11.75	-12.01	-12.28	-12.4	-12.47	-12.02	-12.24	-12.84	-13.4	-13.78	-14.07	-14.44	-14.62	-14.38	-14.57	-15.51
556384.36	8821221.09	1	33.48	106.88	9.85	0	0.25	0.07	100	-0.11	-9.84	-11.82	-12.43	-12.25	-11.38	-12.58	0.86	0.09	144.15	hard	hard	-10.28	-10.43	-10.47	-10.53	-11.61	-11.74	-11.87	-12.22	-12.03	-11.82	-12	-12.52	-12.53	-12.47	-11.76	-11.61	-11.57	-11.36	-11.88	-12.41	-12.59
556381.99	8823744.36	0.672	63.12	23.01	0.39	0.18	8.73	5.84	100.66	0.52	-17.39	-19.42	-20.37	-20.1	-19.72	-20.66	0.84	0.39	29.34	hard-soft	hard.soft	-17.13	-17.27	-17.43	-17.72	-18.37	-18.65	-18.87	-19.23	-19.33	-19.27	-19.8	-20.26	-20.4	-20.26	-19.8	-19.65	-19.71	-19.72	-20	-20.39	-20.73
550772.76	8835288	0.012	62.57	23.69	2.01	-0.03	2.33	0.72	100.04	0.03	-19.69	-22.15	-23.04	-22.88	-22.59	-23.74	0.71	0.39	10.22	soft	soft	-19.73	-19.97	-19.85	-20.25	-20.97	-21.24	-21.55	-21.94	-21.9	-21.87	-22.61	-23.04	-23.12	-23.01	-22.63	-22.6	-22.66	-22.58	-22.94	-23.41	-23.85
552753.81	8842842.53	0	99.98	4.93	-0.7	-0.07	3.24	2.38	100.1	-0.26	-22.56	-25.45	-26.76	-26.61	-26.26	-27.44	0.77	0.31	0.04	hard	hard	-22.07	-22.31	-22.51	-23.16	-24.06	-24.45	-24.73	-25.22	-25.34	-25.29	-25.96	-26.56	-26.78	-26.75	-26.38	-26.37	-26.32	-26.19	-26.74	-27.23	-27.49
550678.34	8852977.17	0	111.79	19.61	0.2	-0.01	2.73	2	100.06	-0.04	-22.31	-25.52	-26.21	-25.89	-25.72	-27.04	0.54	1.79	-0.43	soft	soft	-21.5	-21.74	-22.17	-22.69	-23.39	-23.89	-24.44	-25.06	-25.27	-25.31	-25.87	-26.21	-26.33	-26.14	-25.5	-25.41	-25.41	-25.47	-26.26	-26.79	-27.02
555547.97	8858702.81	0	98.03	3.34	4.9	0.01	0.96	0.18	100	0.02	-29.95	-33.15	-34.49	-34.2	-34.68	-35.95	0.68	0.44	42.4	soft	soft	-29.19	-29.55	-29.84	-30.46	-31.22	-31.53	-31.76	-32.34	-32.7	-32.86	-33.69	-34.31	-34.55	-34.43	-33.94	-34.09	-34.41	-34.57	-35.05	-35.56	-36.1
550542.8	8860681.84	0	104.04	8.77	-0.06	0.01	0.75	0.61	100.01	0.03	-26.91	-30.78	-32.25	-32.37	-32.31	-33.52	0.68	0.59	22.3	soft	soft	-25.87	-26.26	-26.59	-27.63	-28.61	-29.07	-29.43	-30.1	-30.31	-30.35	-31.39	-31.84	-32.08	-32.42	-32.18	-32.23	-32.38	-32.23	-32.77	-33.24	-33.56
585678.13	8783510.58	0.65	51.07	98.42	0.55	-0.01	0.88	0.61	100.01	-0.23	-19.57	-19.68	-20.9	-21.5	-23.11	-23.61	0.83	0.15	22.3	hard-soft	hard.soft	-19.43	-19.49	-19.58	-19.31	-19.04	-18.98	-19	-19.08	-19.05	-19.25	-19.96	-20.28	-20.63	-21.14	-21.96	-22.36	-22.74	-23.01	-23.27	-23.46	-23.93
588456.44	8779470.29	0.626	51.79	94.64	-0.26	-0.01	0.55	0.31	100.01	0.11	-17.4	-17.75	-19.22	-19.78	-21.03	-21.76	0.7	0.48	36.45	soft-hard	soft.hard	-17.03	-17.14	-17.3	-17.24	-16.94	-16.84	-16.97	-17.07	-17.1	-17.32	-18.11	-18.64	-18.99	-19.48	-20.07	-20.58	-20.95	-21.07	-21.13	-21.38	-22.24
595127.87	8781379.02	0	77.22	0.66	3.09	0	0.58	0.43	100	-0.08	-20	-20.69	-22.31	-22.91	-24.23	-24.87	0.7	0.56	1.48	soft	soft	-19.95	-19.89	-19.89	-19.96	-19.74	-19.73	-19.84	-19.88	-19.98	-20.28	-21.1	-21.62	-22.06	-22.57	-23.21	-23.62	-24.07	-24.17	-24.47	-24.72	-25.17
599065.12	8782436.7	0	79.21	0.02	-2.52	0.03	0.74	0.27	100	0.08	-23.76	-24.49	-26.19	-26.85	-28.04	-28.44	0.48	1.13	11.68	soft	soft	-23.65	-23.63	-23.65	-23.7	-23.55	-23.63	-23.77	-23.8	-23.88	-24.13	-24.9	-25.37	-25.8	-26.56	-27.1	-27.47	-27.84	-28.01	-28.13	-28.24	-28.96
601292.74	8781006.65	0	77.49	0.52	3.26	0	0.42	0.26	100	-0.05	-21.7	-22.7	-24.51	-25	-26.1	-26.33	0.8	0.14	2.85	soft	soft	-21.75	-21.73	-21.66	-21.64	-21.61	-21.71	-21.96	-22.09	-22.02	-22.27	-22.99	-23.41	-23.96	-24.87	-25.15	-25.49	-25.83	-26.01	-26.13	-26.15	-26.9
602036.79	8777880.3	0.005	74.71	2.89	-1.11	-0.01	0.45	0.31	100	0	-21.44	-22.19	-23.59	-24.36	-25.57	-26.07	0.69	0.52	-0.28	soft	soft	-20.63	-20.91	-21.21	-21.39	-21.18	-21.12	-21.35	-21.54	-21.54	-21.76	-22.54	-22.9	-23.28	-24.04	-24.62	-25	-25.32	-25.5	-25.68	-25.89	-26.35
595196.05	8777779.33	0.001	76.1	1.49	0.73	0.01	0.28	0.2	100	0.05	-22.33	-23.05	-24.65	-25.31	-26.54	-27.16	0.76	0.25	-0.74	soft	soft	-22.21	-22.3	-22.34	-22.27	-22.09	-22.13	-22.42	-22.49	-22.47	-22.71	-23.34	-23.8	-24.29	-25.05	-25.58	-26.06	-26.45	-26.61	-26.56	-26.85	-27.44
597480.13	8774838.78	0.27	73.4	4.67	0.23	-0.01	0.55	0.36	100	0.01	-19.09	-19.6	-21.1	-21.87	-23.02	-23.32	0.78	0.23	16.17	soft	soft	-18.66	-18.8	-18.93	-18.93	-18.63	-18.66	-18.91	-19.05	-19.09	-19.25	-19.97	-20.31	-20.75	-21.5	-22.12	-22.48	-22.83	-23.02	-23.01	-23.09	-23.76
599790.79	8770026.84	1	23.76	380.39	-0.4	0.01	4.12	3.56	100.2	0.04	-10.83	-10.49	-11.65	-12.4	-13.45	-13.6	0.67	0.89	391.68	hard-soft	hard.soft	-10.61	-10.58	-10.68	-10.52	-10.19	-10.03	-10.08	-10.17	-10.17	-10.24	-10.77	-11.02	-11.28	-11.94	-12.74	-12.95	-13.15	-13.31	-13.4	-13.46	-13.79
600290.17	8767294.94	1	41.65	176.93	-2.27	0.03	1.45	0.9	100.05	0.33	-15.44	-15.96	-17.58	-18.2	-19.3	-19.78	0.76	0.25	112.06	hard-soft	hard	-15.33	-15.26	-15.31	-15.31	-15.09	-15.17	-15.41	-15.6	-15.62	-15.68	-16.31	-16.64	-17.11	-17.9	-18.53	-18.87	-19.19	-19.3	-19.35	-19.53	-20.11
601742.73	8772219.23	0.965	48.36	119.03	1.23	0.01	0.66	0.44	100	0.02	-16.55	-17.48	-18.87	-19.56	-20.69	-21.21	0.69	0.32	57.84	soft	soft	-15.96	-16.2	-16.38	-16.55	-16.43	-16.52	-16.72	-16.78	-16.85	-17.12	-17.76	-18.15	-18.54	-19.29	-19.93	-20.35	-20.67	-20.75	-20.8	-21	-21.67
597657.09	8774842.67	1	25.07	373.17	0.85	0.25	22.02	17.26	105.61	1.72	-11.11	-11.66	-12.93	-13.36	-22.76	-23.39	0.61	5.68	385.37	soft	soft	-10.95	-11.09	-11.15	-10.78	-10.66	-10.97	-11.21	-11.25	-11.24	-11.43	-12.01	-12.23	-12.53	-13.11	-13.64	-14.03	-14.48	-22.83	-22.89	-23.15	-23.75
601148.87	8780764.92	0	77.1	0.73	2.39	-0.01	0.71	0.49	100.01	-0.08	-20.97	-21.59	-23.38	-23.99	-25.15	-25.53	0.7	0.42	0	soft	soft	-20.85	-20.82	-20.84	-20.97	-20.83	-20.81	-20.94	-21.02	-20.99	-21.15	-21.97	-22.46	-23.03	-23.71	-24.26	-24.61	-24.96	-25.15	-25.15	-25.28	-26.02
599084.34	8782652.28	0	79.25	0.01	1.33	0.01	0.74	0.37	100	0.04	-26.56	-27.13	-28.96	-29.79	-30.94	-31.4	0.42	3.09	34.4	soft	soft	-26.38	-26.44	-26.46	-26.6	-26.42	-26.39	-26.55	-26.57	-26.61	-26.79	-27.57	-28.11	-28.57	-29.41	-29.99	-30.28	-30.72	-30.94	-31.02	-31.18	-31.92
595108.22	8781383.5	0	77.46	0.57	-1.11	0.02	0.59	0.4	100	0.1	-19.82	-20.51	-22.13	-22.73	-24.05	-24.69	0.73	0.4	2.96	soft	soft	-19.77	-19.72	-19.71	-19.78	-19.56	-19.55	-19.66	-19.7	-19.8	-20.1	-20.92	-21.44	-21.88	-22.39	-23.03	-23.44	-23.89	-23.99	-24.29	-24.55	-25
595228.81	8777775.92	0.001	76.06	1.51	0.23	0.01	0.3	0.24	100	0	-21.51	-22.23	-23.83	-24.49	-25.72	-26.34	0.69	0.4	-0.4	soft	soft	-21.39	-21.48	-21.52	-21.45	-21.27	-21.31	-21.6	-21.67	-21.65	-21.89	-22.52	-22.98	-23.46	-24.23	-24.76	-25.24	-25.63	-25.79	-25.74	-26.03	-26.62
591545.58	8715298.25	0.966	33.48	13.22	-10	0.19	3.34	0.27	100.17	0.84	-12.99	-13.41	-13.73	-13.57	-12.74	-12.88	0.74	0.35	31.58	hard-soft	hard.soft	-11.67	-12.22	-12.71	-13.43	-13.92	-13.87	-13.71	-13.69	-13.31	-13.14	-13.73	-13.97	-13.93	-13.71	-13.19	-12.93	-12.85	-12.77	-12.73	-12.79	-12.93
589846.8	8723521.99	0	48.81	1.06	1.26	0.02	2.19	0.56	100.02	0.04	-16.62	-17.58	-19.34	-19.87	-21.18	-21.55	0.68	0.5	0.36	soft-hard	soft	-16.46	-16.55	-16.57	-16.53	-16.39	-16.53	-16.73	-16.85	-16.87	-17.07	-17.98	-18.36	-18.89	-19.68	-19.98	-20.33	-20.75	-21.04	-21.06	-21.12	-22.21
592893.87	8721765.8	0	203.5	612.21	-1.47	-0.06	5.55	2.23	100.24	-0.01	-39.13	-41.05	-41.69	-40.94	-43.2	-28.81	0.11	39.34	493.93	soft	soft	-37.21	-37.79	-38.61	-38.83	-38.71	-39.47	-40.53	-41.82	-41.72	-41.24	-41.45	-42.55	-42.5	-41.39	-40.64	-41.48	-36.66	-36.65	-53.48	-27.47	-23.2
